# Supplementary material for: Schematic eye-gaze cues influence infants’ object encoding dependent on their contrast polarity
Source: Sci Rep. 2017 Aug 4;7:7347. doi: 10.1038/s41598-017-07445-9 (PMC5544696; doi:10.1038/s41598-017-07445-9)
Supplement: Supplementary file 1 — Dataset 1 [file 41598_2017_7445_MOESM1_ESM.xlsx]

## Sheet: Sheet1
condition	Cued Same	Cued Switched	Not-cued Same	Not-cued Switched
reversed	.132647763970564	.380038318770820	.676086780373813	.353885844977648
reversed	.463436553062417	.403323691583021	.352120219733689	.490442667580962
reversed	.163344676713661	.241924522646570	.779937511265998	.517807125664074
reversed	.151221039448967	.306091581089291	.600094707875684	.462036790006257
reversed	.287617484890415	.392901655016507	.571731473137046	.431840572917437
reversed	.709326134925631	.305914826789781	.121965317919075	.466209611325171
reversed	.370725930241106	.469040600386831	.421351007286380	.376231426211695
reversed	.361355095423742	.429113192380323	.486673051834325	.452686710435564
reversed	.147282709537798	.392456888548269	.697732374350012	.504817940442729
reversed	.224902452409456	.302607861390709	.550159000656859	.571671326331953
reversed	.397599603605350	.530584024403217	.485494505023556	.360055733439790
reversed	.377748567547315	.412057217125049	.418794552488479	.388446017738615
reversed	.346983142840738	.638255150286544	.512195984578192	.240132642021439
reversed	.400313572403397	.445742701444661	.434128883516193	.370497734697551
reversed	.000000000000000	.634203844758796	.677952438532850	.102647805585782
reversed	.195953047762718	.993451211525868	.446787294645391	.000000000000000
reversed	.329514581285113	.397427562313377	.451443740524891	.468095733532774
reversed	.334280958565086	.353263683746364	.534520842288607	.524173322117624
reversed	.277370947024045	.460625169021269	.526210087615681	.302477171975132
reversed	.303076856240193	.341781821351151	.477463340116750	.454879812760278
reversed	.238973822306627	.359670980261495	.499396353259669	.386185281561318
natural	.159846321000000	.378070667000000	.618211480000000	.457014768000000
natural	.442323972000000	.124962481000000	.299252410000000	.826413207000000
natural	.267338461000000	.223007446000000	.564663886000000	.677800549000000
natural	.501489782000000	.252031579000000	.355928150000000	.651930454000000
natural	.582847631000000	.275680039000000	.228108231000000	.590691004000000
natural	.270409500000000	.152584899000000	.582087153000000	.723720472000000
natural	.139216106000000	.444195428000000	.776978541000000	.354038274000000
natural	.380297785000000	.326010798000000	.485316096000000	.561827090000000
natural	.371033162000000	.365634071000000	.524137241000000	.535623703000000
natural	.462122015000000	.261559742000000	.383231356000000	.631367647000000
natural	.265667051000000	.275270184000000	.444252211000000	.503561716000000
natural	.296861861000000	.504858084000000	.560783895000000	.365415900000000
natural	.232927311000000	.404795623000000	.612557842000000	.367067093000000
natural	.574890446000000	.719602798000000	.281166985000000	.216493299000000
natural	.292242038000000	.470021632000000	.567638864000000	.454480905000000
natural	.519947525000000	.338757577000000	.351932066000000	.431192997000000
natural	.203969595000000	.341770833000000	.621565910000000	.598020833000000
natural	.377385496000000	.279357456000000	.290076336000000	.473703417000000
natural	.185192382000000	.316583801000000	.584480709000000	.485385918000000
natural	.503676001000000	.350874114000000	.196102580000000	.338107141000000
natural	.567938486000000	.087413046000000	.266732342000000	.767292296000000
