# Supplementary material for: Schematic eye-gaze cues influence infants’ object encoding dependent on their contrast polarity
Source: Sci Rep. 2017 Aug 4;7:7347. doi: 10.1038/s41598-017-07445-9 (PMC5544696; doi:10.1038/s41598-017-07445-9)
Supplement: Supplementary file 2 — Dataset 2 [file 41598_2017_7445_MOESM2_ESM.xlsx]

## Sheet: Sheet1
Cued Same	Not-cued Same	Cued Switched	Not-cued Switched
.2165798640000000	.6271749810000000	.4344045510000000	.4864339220000000
.3244893420000000	.4990147470000000	.3600095900000000	.5468651370000000
.3384903380000000	.5206507500000000	.3379047080000000	.4600387040000000
.6100925910000000	.2577877820000000	.4247216400000000	.2944587630000000
.2194539160000000	.5037122720000000	.3297453850000000	.3112358210000000
.3813121000000000	.2052420080000000	.3791505130000000	.3889635830000000
.4457180060000000	.3042114770000000	.5029581650000000	.2774280660000000
.2458177660000000	.4813100900000000	.6393250060000000	.1572564610000000
.3618590240000000	.4626922590000000	.2586018320000000	.6215359150000000
.2829801900000000	.5768380730000000	.5058807460000000	.4024723270000000
.4806051580000000	.3482081830000000	.4945036150000000	.3302261350000000
.6518218620000000	.0000000000000000	.3335002500000000	.1289994920000000
.2189335650000000	.5917050590000000	.0000000000000000	.4702380950000000
.1768289760000000	.6220312930000000	.3061703830000000	.5371560320000000
.2994257760000000	.2886656460000000	.2766242570000000	.3028641740000000
.3786773320000000	.4958303670000000	.4746029680000000	.3787246860000000
.3626411290000000	.3692347070000000	.1227286540000000	.6697765150000000
